# Supplementary material for: Inhibitory-like Substances Produced by Yeasts Isolated from Andean Blueberries: Prospective Food Antimicrobials
Source: Foods. 2023 Jun 21;12(13):2435. doi: 10.3390/foods12132435 (PMC10340612; doi:10.3390/foods12132435)
Supplement: Supplementary file 1 [file foods-12-02435-s001.zip]

Archive with 7 entries (7 files):
- foods-2445305-supplementary-Figure S1.pdf
- foods-2445305-supplementary-Figure S2.pdf
- foods-2445305-supplementary-Figure S3.pdf
- foods-2445305-supplementary-Figure S4.pdf
- foods-2445305-supplementary-Table S1.pdf
- foods-2445305-supplementary-Table S2.pdf
- foods-2445305-supplementary-Table S3.pdf
